# Supplementary material for: Species-specific coevolution of RecA–RecN interfaces governs DNA double-strand break repair in Escherichia coli
Source: PLoS Genet. 2026 May 28;22(5):e1012169. doi: 10.1371/journal.pgen.1012169 (PMC13235916; doi:10.1371/journal.pgen.1012169)
Supplement: S1 Data — (XLSX) [file pgen.1012169.s002.xlsx]

## Sheet: Fig1B
Cell Survival After 60 min MMC Treatment (Normalized to 0 min)
	∆recN
vector	pRecN (Ec)	pRecN (Hi)	pRecN (Pa)
2.47887	94.8347	87.619	32.9032
6.03333	78.0952	74.0741	24.3158
9.63333	80	40.6452	17.5294
6.04851	84.31	67.4461	24.9161

## Sheet: Fig 1D
No. of nucleoids/ cell (x100 %)
0 min	∆recN				90 min	∆recN				120 min	∆recN
	vector	ecrecN	parecN			vector	ecrecN	parecN			vector	ecrecN	parecN
0	0	0	0		0	0	0.00606061	0		0	0	0.00632911	0
1	0.0193548	0.0490196	0.0595238		1	0.0240964	0.369697	0.16		1	0.0331126	0.386076	0.186916
2	0.954839	0.862745	0.892857		2	0.277108	0.460606	0.353333		2	0.258278	0.443038	0.373832
3≧	0.0258065	0.0882353	0.047619		3≧	0.698795	0.163636	0.486667		3≧	0.708609	0.164557	0.439252
total	1	1	1		total	1	1	1		total	1	1	1
0 min	∆recN				90 min	∆recN				120 min	∆recN
	vector	ecrecN	parecN			vector	ecrecN	parecN			vector	ecrecN	parecN
0	0	0.00806452	0		0	0	0	0		0	0	0	0
1	0.134615	0.0967742	0.0719424		1	0.154545	0.423729	0.31677		1	0.0992366	0.537415	0.203252
2	0.836538	0.887097	0.920863		2	0.190909	0.466102	0.378882		2	0.167939	0.265306	0.414634
3≧	0.0288462	0.00806452	0.00719424		3≧	0.654545	0.110169	0.304348		3≧	0.732824	0.197279	0.382114
total	1	1	1		total	1	1	1		total	1	1	1
0 min	∆recN				90 min	∆recN				120 min	∆recN
	vector	ecrecN	parecN			vector	ecrecN	parecN			vector	ecrecN	parecN
0	0.0377358	0	0		0	0	0	0.0153846		0	0	0	0
1	0.141509	0.0754717	0.0743243		1	0.04	0.4	0.184615		1	0.0787879	0.443548	0.206612
2	0.820755	0.924528	0.925676		2	0.23	0.447619	0.461538		2	0.254545	0.403226	0.495868
3≧	0	0	0		3≧	0.73	0.152381	0.338462		3≧	0.666667	0.153226	0.297521
total	1	1	1		total	1	1	1		total	1	1	1

## Sheet: Fig 2E
No. of nucleoids/ cell (x100 %)
	∆recA ∆recN strain
	vector + vector	ecRecA + vector	ecRecA + vector	paRecA + vector	ecRecA + ecRecN	ecRecA + paRecN	paRecA + ecRecN	paRecA + paRecN
0	0.436567	0.526596	0.0588235	0.0275862	0.0225564	0	0.379562	0.0522876
1	0.477612	0.430851	0.0294118	0.0965517	0.383459	0.132743	0.49635	0.405229
2	0.0485075	0.037234	0.127451	0.289655	0.315789	0.380531	0.080292	0.30719
3≧	0.0373134	0.00531915	0.784314	0.586207	0.278195	0.486726	0.0437956	0.235294
合計	1	1	1	1	1	1	1	1
	∆recA ∆recN strain
	vector + vector	ecRecA + vector	ecRecA + vector	paRecA + vector	ecRecA + ecRecN	ecRecA + paRecN	paRecA + ecRecN	paRecA + paRecN
0	0.396648	0.375	0	0.0194175	0.0305344	0.00970874	0.522059	0.0413793
1	0.553073	0.578571	0.04	0.0970874	0.312977	0.0776699	0.375	0.344828
2	0.0391061	0.0357143	0.17	0.252427	0.412214	0.126214	0.0735294	0.406897
3≧	0.0111732	0.0107143	0.79	0.631068	0.244275	0.786408	0.0294118	0.206897
合計	1	1	1	1	1	1	1	1
	∆recA ∆recN strain
	vector + vector	ecRecA + vector	ecRecA + vector	paRecA + vector	ecRecA + ecRecN	ecRecA + paRecN	paRecA + ecRecN	paRecA + paRecN
0	0.483871	0.588424	0	0.0151515	0.026087	0.0175439	0.137255	0.0442478
1	0.430108	0.369775	0.039604	0.121212	0.347826	0.140351	0.72549	0.433628
2	0.0483871	0.0353698	0.0990099	0.227273	0.53913	0.412281	0.0980392	0.371681
3≧	0.0376344	0.00643087	0.861386	0.636364	0.0869565	0.429825	0.0392157	0.150442
合計	1	1	1	1	1	1	1	1

## Sheet: Fig 3D
No. of nucleoids/ cell (x100 %)
	∆recN strain
	vector	ecRecN	paRecN	paRecN_I73T	paRecN_P111S	paRecN_D126G	paRecN_R453H
0	0	0	0	0	0	0.826446	0.487805
1・2	64.2857	95.7377	82.4121	96.8127	97.351	95.0413	96.5854
3≧	35.7143	4.2623	17.5879	3.18725	2.64901	4.13223	2.92683
%	100	100	100	100	100	100	100
	∆recN strain
	vector	ecRecN	paRecN	paRecN_I73T	paRecN_P111S	paRecN_D126G	paRecN_R453H
0	0	0	0	0	0	0	0
1・2	10.5263	63.7097	31.3043	80	79.6296	75.4237	84.3137
3≧	89.4737	36.2903	68.6957	20	20.3704	24.5763	15.6863
%	100	100	100	100	100	100	100
	∆recN strain
	vector	ecRecN	paRecN	paRecN_I73T	paRecN_P111S	paRecN_D126G	paRecN_R453H
0	0	0	0	0	0.877193	0	0
1・2	21.7391	80.6452	58.046	84.6591	86.8421	84.3478	77.3006
3≧	78.2609	19.3548	41.954	15.3409	12.2807	15.6522	22.6994
%	100	100	100	100	100	100	100

## Sheet: Fig 5C
MMC 0 min	∆recN strain
	GFP-ecrecN	ecrecN-linker-GFP	parecN-linker-GFP	parecN-Lk-GFP I73T	parecN-Lk-GFP R453H
nuceloid-associated foci /cell (x100 %)	0	0.00699301	0.00518135	0	0
	0	0.0208333	0.00609756	0	0
	0	0.0344828	0	0	0
MMC 30min	∆recN strain
	GFP-ecrecN	ecrecN-linker-GFP	parecN-linker-GFP	parecN-Lk-GFP I73T	parecN-Lk-GFP R453H
nuceloid-associated foci /cell (x100 %)	0.586207	0.19403	0.0913978	0.251908	0.278912
	0.630137	0.373684	0.259804	0.285714	0.314894
	0.610687	0.247706	0.180124	0.340541	0.328283
	0.591304	0.161765	0.126984	0.289157	0.353448
MMC 60min	∆recN strain
	GFP-ecrecN	ecrecN-linker-GFP	parecN-linker-GFP	parecN-Lk-GFP I73T	parecN-Lk-GFP R453H
nuceloid-associated foci /cell (x100 %)	0.805825	0.21	0.205607	0.418033	0.553191
	0.819672	0.215054	0.173611	0.403409	0.419753
	0.816092	0.22314	0.271429	0.373239	0.444444

## Sheet: Fig 6B
His-pulldown	RecN	RecA	RecA/RecN (%)
ecRecN	6265.1	1845.3	29.4536
paRecN	4564.6	320.5	7.02143
paRecN_I73T	4072.5	481.3	11.8183
paRecN_R453H	4501.3	408.6	9.07738
His-pulldown	RecN	RecA	RecA/RecN (%)
ecRecN	3800.8	1070.1	28.1546
paRecN	2506	104.2	4.15802
paRecN_I73T	1992.1	423.3	21.2489
paRecN_R453H	2224.7	183.7	8.25729
His-pulldown	RecN	RecA	RecA/RecN (%)
ecRecN	5735	1493.5	26.0418
paRecN	3868.2	324.5	8.38891
paRecN_I73T	3359.1	566.7	16.8706
paRecN_R453H	4066.3	428	10.5255
His-pulldown	RecN	RecA	RecA/RecN (%)
ecRecN	14863.5	2519	16.9476
paRecN	9671.1	301.1	3.1134
paRecN_I73T	7191.7	612.5	8.51676
paRecN_R453H	8192.2	428.6	5.23181
